# Supplementary material for: Robotic Retrograde Intrarenal Surgery: A Journey from “Back to the Future”
Source: J Clin Med. 2022 Sep 19;11(18):5488. doi: 10.3390/jcm11185488 (PMC9501440; doi:10.3390/jcm11185488)
Supplement: Supplementary file 1 [file jcm-11-05488-s001.zip]

Archive with 1 entries (1 files):
- jcm-1899594-supplementary video S1.mp4
